# Supplementary material for: Integrated metagenomic and culturomic strategies to mine and validate beneficial rhizosphere Actinobacteria from lavender
Source: Front Plant Sci. 2026 Feb 19;17:1745076. doi: 10.3389/fpls.2026.1745076 (PMC12960638; doi:10.3389/fpls.2026.1745076)
Supplement: Supplementary file 1 [file Table1.xlsx]

## Sheet: Figure 6
	A1	A2	A3	B1	B2	B3	C1	C2	C3	C4
Content of NITS (U/L)	65.3801	67.966	100.843	59.839	110.448	121.9	83.4812	59.4696	123.747	108.97
	62.7942	63.9025	99.7352	63.1637	108.601	121.161	81.2647	65.0107	117.097	110.448
	69.4436	64.6413	101.213	63.9025	113.403	121.161	78.3095	59.4696	126.702	104.538
Content of ACC (U/L)	45.0676	22.2173	31.0059	38.9156	30.42	35.4002	33.9354	26.9045	42.4311	45.3606
	43.6029	23.6821	31.5918	38.4762	31.0059	33.6425	35.5467	29.1017	44.1888	43.4564
	42.5775	22.5102	32.7636	40.9663	29.2482	33.203	35.4002	29.2482	43.7493	47.4113
Content of IAA (mg/L)	36.8	28.6	18.3	22.5	12.5	40.5	33.4	25.8	48.2	56.4
	37	25.5	18.5	22.4	15	42.2	33	26	46.6	55
	36.5	23	18	24	14.3	44.6	35	25.5	46.5	53.6
Siderophore activity(A/Ar)	1.83	0	0	1.8	0	1.3	1.6	1.62	0.95	0.62
	1.92	0	0	1.82	0	1.42	1.62	1.5	1.02	0.66
	1.91	0	0	1.88	0	1.44	1.66	1.58	1.01	0.63
Available P concentration (mg/L)	52.6	0	0	0	0	58.3	103.4	0	114.5	133.6
	55.1	0	0	0	0	60.6	106.1	0	116.62	133.4
	53.4	0	0	0	0	59.2	103.32	0	114.6	128.6

## Sheet: Figure 7
	CK	Medium	A1	B3	C3	C4	A1+B3	A1+C4	B3+C3
Total leaf number	19	21	27	26	27	29	27	30	28
	21	20	26	25	28	30	25	31	26
	20	22	25	25	25	28	24	29	28
Plant height (cm)	17.11	17.77	17.99	18.22	19.12	18.59	22.97	24.73	23.78
	17.34	17.87	18.13	18.54	18.71	18.89	22.99	25.13	23.67
	17.54	17.45	18.24	18.14	18.34	19.01	23.11	24.89	23.84
Fresh weight (g)	1.263	1.345	1.501	1.433	1.456	1.551	1.751	1.901	1.899
	1.287	1.367	1.509	1.423	1.467	1.567	1.763	1.931	1.876
	1.301	1.355	1.51	1.435	1.464	1.569	1.755	1.911	1.869
Dry weight (g)	0.341	0.466	0.531	0.483	0.501	0.561	0.689	0.731	0.701
	0.345	0.477	0.537	0.489	0.503	0.575	0.701	0.733	0.703
	0.365	0.457	0.541	0.481	0.509	0.586	0.687	0.735	0.705
Main root length (cm)	1.8	2.1	2.76	2.66	2.65	2.97	2.98	3.1	2.97
	1.9	2.15	2.82	2.65	2.78	2.78	2.83	3.02	2.86
	1.75	2.2	2.73	2.51	2.8	2.77	2.75	2.79	2.75
Content of total chlorophyll (mg/g wt)	1.30073	1.47455	1.53071	1.4768	1.55861	1.58996	1.73532	1.95376	1.88826
	1.24532	1.39671	1.49093	1.42697	1.59337	1.66072	1.77856	1.98557	1.84971
	1.26045	1.39397	1.52766	1.44913	1.58612	1.65542	1.72486	1.99264	1.89093
